# Supplementary material for: Molecular Network Analysis of Circulating microRNAs Highlights miR-17-5p and miR-29a-3p as Potential Biomarkers of Aortic Valve Calcification
Source: Int J Mol Sci. 2025 Nov 7;26(22):10813. doi: 10.3390/ijms262210813 (PMC12652765; doi:10.3390/ijms262210813)
Supplement: Supplementary file 1 [file ijms-26-10813-s001.zip]

Archive with 1 entries (1 files):
- ijms-3967691-supplementary.pdf
